# Supplementary material for: An Igh distal enhancer modulates antigen receptor diversity by determining locus conformation
Source: Nat Commun. 2023 Mar 3;14:1225. doi: 10.1038/s41467-023-36414-2 (PMC9984487; doi:10.1038/s41467-023-36414-2)
Supplement: Supplementary file 4 — Source data [file 41467_2023_36414_MOESM4_ESM.xlsx]

## Sheet: Figure 1d
Site I.3 anchor probe
	F.6 anchor probe
	Experiment 1	Samples	GD	I.1	I.1b	I.1c	I.1d	I.1e	I.1g	I.1h	I.2	I.3	I.3a	I.3b
		T 1A	1.96987	0.0817082	0.0867437	0.0547143	0.0457107	0.0539804	0.0686693	0.0372183	0.152379	0.117985	0.0497152	0.0784272
		T 1A	1.4412	0.353974	0.029521	0.0531045	0.0513272	0.0950502	0.063235	0.0199924	0.317418	0.140085	0.0390231	0.0592055
		T 2A	1.69631	0.235955	0.105018	0.0128556	0.00614318	0.0398365	0.0660066	0.0842401	0.0903365	0.191654	0.0600941	0.0553631
		T 2A	1.5869	0.319652	0.0355449	0.00927501	0.0604663	0.0342861	0.114901	0.0511629	0.179477	0.105085	0.0241552	0.0433945
		ProB A1	0.547178	0.412367	0.115276	0.161743	0.10303	0.0234591	0.132356	0.0958184	0.133099	0.0975374	0.0662238	0.0802909
		ProB A1	0.565918	0.479821	0.165072	0.195595	0.0572521	0.125225	0.10468	0.0500265	0.317633	0.454324	0.0657409	0.153833
		ProB B2	0.641439	0.700755	0.184832	0.0633531	0.176074	0.0173557	0.0651278	0.0871922	0.222997	0.301332	0.0660477	0.039108
		ProB B2	0.83243	0.678139	0.137285	0.131054	0.150125	0.0412817	0.0504835	0.0486597	0.272609	0.315491	0.0589065	0.0707273
		445	1.26895	0.419813	0.126188	0.110377	0.172983	0.0350666	0.117628	0.0986577	0.575603	0.421412	0.0327158	0.0870234
		445	1.00247	0.179445	0.191143	0.185888	0.0860489	0.0385864	0.169042	0.0292013	0.240221	0.541942	0.108852	0.114045
	Experiment 2	Samples	GD	Ia2	I.1	I.1f	I.1i	I.1j	I.2	I.2a	I.3
		T2A (prev)	3.35171	0.102801	0.371837	0.650441	0.040083	0.149783	0.351613	0.260694	0.290882
		T2A (prev)	4.37111	0.229582	0.245247	0.300416	0.100931	0.182055	0.203533	0.361378	0.354631
		T1 (new)	3.32383	0.0697742	1.04449	0.264878	0.265371	0.070819	0.562757	0.161536	1.06248
		T1 (new)	3.67213	0.282827	0.987388	0.605186	0.241432	0.140934	0.619433	0.378934	0.654517
		ProB B2 (prev)	1.97304	0.350363	1.19043	0.481236	0.244168	0.104145	0.393926	0.688956	1.25832
		ProB B2 (prev)	1.91275	0.802993	1.43874	0.628557	0.1896	0.282126	0.698811	0.530743	0.902969
		ProB 2 (new)	4.06176	0.744759	2.17207	0.670623	0.529381	0.545862	1.42078	1.33928	1.54502
		ProB 2 (new)	4.91637	1.03481	2.13783	1.07756	0.242492	0.39166	1.55599	1.02922	1.85927
		445-3 (prev)	1.74273	0.331435	0.759205	0.642539	0.30437	0.242048	0.100425	0.506155	0.698935
		445-3 (prev)	1.90251	0.215842	0.921499	0.935688	0.199713	0.181936	0.640508	0.497912	0.522449
		445a (new)	1.79551	0.203176	1.28808	0.308038	0.343678	0.146485	1.05401	0.523052	0.61256
		445a (new)	1.60593	0.415676	0.69908	0.610759	0.246936	0.261833	0.83709	0.282312	0.83564
	Experiment 3	Samples	GD	Ia3	Ia4	Ia5	I.1a	Ia2	I.2	I.2a	I.1h	I.3
		ProB.1	2.0141	0.107651	0.226203	0.640437	0.271979	0.49582	0.795852	0.595605	0.22526	0.98706
			1.88795	0.174621	0.182489	0.291282	0.167194	0.350919	0.795852	0.595605	0.22526	0.98706
		ProB.2	2.19165	0.0651354	0.107182	0.490343	0.289745	0.275732	0.535198	0.290745	0.143815	0.543043
			1.99689	0.109533	0.0556024	0.337343	0.191195	0.524248	0.807271	0.645699	0.13776	0.729113
		T2a	1.70999	0.0051949	0.0242102	0.0708641	0.0333252	0.0550867	0.133904	0.160259	0.0827528	0.163915
			1.49064	0.0280633	0.00852146	0.096588	0.00839456	0.0566834	0.131728	0.160259	0.0827528	0.163915
		T2b	2.14585	0.0319241	0.0348538	0.0261143	0.0446967	0.0143322	0.134574	0.215188	#VALUE!	0.381732
			2.14585	0.0319241	0.0348538	0.0261143	0.0446967	0.0143322	0.134574	0.215188	#VALUE!	0.381732
		445.b	1.49556	0.0237632	0.069339	0.0147515	0.0717046	0.116115	0.243939	0.224752	0.0598937	0.320494
			1.29599	0.0464777	0.0329435	0.219	0.0995153	0.0522814	0.243939	0.224752	0.0598937	0.320494
		445.comb	1.58082	0.0157991	0.0690603	0.254518	0.0662937	0.0422116	0.580887	0.207602	0.101509	0.393201
			#VALUE!	0.0157991	#VALUE!	#VALUE!	#VALUE!	#VALUE!	#VALUE!	#VALUE!	#VALUE!	0.378071
	Experiment 4	Samples	GD	I.1c	I.1e	I.1h	I.1d	I.1g	I.1b	I.3a	I.3b
		ProB.2	1.62451	0.347843	0.299398	0.350034	0.229106	0.38977	0.527035	0.269199	0.332919
			1.47857	0.451452	0.299398	0.350034	0.229106	0.281006	0.527035	0.275268	0.332919
		ProB.3	1.69187	0.319028	0.132489	0.294514	0.14141	0.196132	#VALUE!	0.12003	0.214004
			1.76203	0.334753	0.132489	0.294514	0.14141	0.43726	#VALUE!	0.12003	0.214004
		445.comb	1.4044	0.156647	0.0583021	0.201443	0.0552606	#VALUE!	0.110885	0.158961	0.132348
			1.53988	0.152229	0.0583021	0.201443	0.0552606	#VALUE!	0.110885	0.158961	0.188423

## Sheet: Figure 1e
Experiment 1		GD	F.2	F.4	F.5	F.6	F.7
	T Cell -1	1.36402	0.066976	0.0770792	0.0357402	0.107238	0.100411
		1.3728	0.0615577	0.0609484	0.0919229	0.222398	0.0376643
	T Cell -2	2.41053	0.0864441	0.0831179	0.0489792	0.177173	0.0476579
		2.30017	0.0980018	0.015144	0.0189393	0.135353	0.0153623
	Pro B Cell - 1	0.803181	0.13743	0.113723	0.0917343	0.614613	0.0714907
		0.844421	0.0892611	0.093656	0.0564026	0.384476	0.0848103
	Pro B Cell - 2	0.798554	0.0582185	0.0896883	0.0750518	0.411246	0.0327567
		0.739348	0.0674915	0.0988958	0.0397984	0.222705	0.0548708
	445.3	0.692932	0.0814134	0.0472235	0.0435053	0.340231	0.0687408
		0.721067	0.147867	0.116211	0.0886454	0.286157	0.0670707
Experiment 2
		GD	F.-3	F.0	F.2	F.3	F.8	F.9
	T Cell -1	1.28593	0.0288861	0.0415475	0.104521	0.00624341	0.373465	0.0911529
		1.46117	0.0312459	0.014927	#VALUE!	0.0971637	0.208989	0.0359353
	T Cell -2	1.61248	0.0702329	0.0528119	0.111074	0.276131	0.26397	0.20958
		1.63676	0.0843942	0.0292086	0.363692	0.240476	0.306267	0.0761742
	Pro B Cell - 1	1.996	0.123573	0.163677	0.343356	0.394906	0.54366	0.255278
		1.90328	0.156506	0.0338218	0.365122	0.437982	0.619024	0.307967
	Pro B Cell - 2	2.44237	0.10236	0.088423	0.151926	0.405127	0.418327	0.27485
		2.37042	0.149084	0.0887381	0.471796	0.340326	0.304599	0.437422
	445.3	1.121	0.0595076	0.0917574	0.322466	0.201878	0.428342	0.159221
		1.25742	0.0754666	#VALUE!	0.369203	0.236259	0.337279	0.137453
	445.3	0.904984	0.0836116	0.0156673	0.20645	0.143116	0.304599	0.0825618
		1.20063	0.098157	0.0168352	0.0811002	0.254582	0.240426	0.136039
Experiment 3
		Gene Desert	F.1	F.6	F.8	F.9
	Pro B Cell - 1	2.0769	0.149248	0.814145	0.614069	0.580468
		2.02807	0.175066	0.814145	0.614069	0.580468
	Pro B Cell - 2	1.72243	0.175198	1.06604	0.745127	0.448325
		2.01248	0.27665	1.06604	0.745127	0.448325
	T Cell -1	1.57413	0.010411	0.125822	0.0972551	0.117744
		2.05036	0.010411	0.103755	0.245939	0.0331598
	T Cell -2	1.68952	0.0511437	0.231352	0.214547	0.234795
		2.04246	0.0511437	0.231352	0.214547	0.234795
	445.3	1.41839	0.0171087	0.192992	0.143198	0.104005
		1.22023	0.0171087	0.192992	0.143198	0.104005
	445.3	1.31728	0.0631886	0.104462	0.0896285	0.0784446
		1.58735	#VALUE!	#VALUE!	#VALUE!	#VALUE!

## Sheet: Fig. 1f
Expt 1	Samples	GD	P.1	P.2	P.3	P.4	P.5
	445.3.11-1	3.21891	0.120131	0.0637482	0.0811069	0.0875502	0.0882941
		3.0755	0.0478336	0.0725336	0.0928751	0.0993235	0.12032
	445.3.11-2	2.71892	0.0650498	0.0585612	0.0160633	0.0291569	0.0697121
		2.9363	0.115145	0.0339662	0.0446445	0.0715149	0.0971061
Expt 2	Samples	GD	P.1	P.4	P.5
	445.3.11-1	1.7041	0.0352235	0.0298076	0.0448057
		1.80239	0.0721312	#VALUE!	#VALUE!
	445.3.11-2	1.575	0.0292311	0.0438387	0.00597035
		1.9197	0.10832	0.0508481	0.0343176
	445.3.11-3	4.28102	0.142175	0.132919	0.177546
		4.57484	0.0964955	0.0513676	0.0999
	445.3.11-4	3.41597	0.069424	0.0594947	0.0706708
		2.86502	0.0900708	0.0345211	0.0683928
Expt 3	Samples	GD	P.1	P.2	P.3	P.4	P.5	P.6
	445.3.11-1	2.78782	0.0434743	0.0200349	0.0209402	0.0402416	0.0202616	#VALUE!
		4.23525	0.165717	0.0519843	#VALUE!	0.0552174	0.0849179	0.0174558
	445.3.11-2	4.25492	0.0869657	0.0182737	#VALUE!	0.0438391	0.036469	0.0369732
		4.00738	0.202034	0.0252451	0.0231748	#VALUE!	#VALUE!	0.041482
Expt 4	Samples	GD	P.1	P.2	P.3	P.4	P.5	P.6
	Pro-B Cell - 1	5.75718	0.23143	#VALUE!	0.174249	#VALUE!	0.213507	#VALUE!
		#VALUE!	#VALUE!	0.117747	0.220765	0.147066	0.260807	0.0751703
	Pro-B Cell - 2	4.50718	0.230914	0.18615	0.150596	0.136879	0.252219	0.0589236
		5.44114	0.217547	0.144281	0.155803	0.166239	#VALUE!	0.0781027
	445.3.11-1	2.20749	0.0461367	#VALUE!	#VALUE!	0.0301995	0.0628011	0.0192912
		2.46142	0.0534257	0.0363137	0.0209588	#VALUE!	0.0229431	0.0268798
	445.3.11-2	2.76422	#VALUE!	0.0565577	0.0723551	0.0398345	0.0217335	0.047499
		2.10788	0.0558177	0.0575318	0.0550269	0.0365882	0.0727114	0.0500162
	445.3.11-A	1.6787	0.0542239	#VALUE!	0.0303546	0.019067	0.0217418	0.016984
		1.71109	0.0220531	0.0285749	0.0210858	0.0235552	0.0266792	0.011806
	445.3.11-B	1.67058	0.0435718	0.0263208	0.0260788	0.0546013	0.0364896	0.0116688
		1.73307	0.0531282	0.0341724	0.0413673	0.0126682	0.0735384	0.0138537
Expt 5	Samples	GD	IGCR1	P.1	P.2	P.3	P.4	P.5	P.6
	T Cell	4.99737	0.0887647	0.0661298	0.00763033	0.00847681	0.016051	0.0267021	0.0209811
		4.63094	#VALUE!	0.0469687	0.00750109	0.0159477	0.0669912	0.0546097	0.117501
	T Cell	4.26995	#VALUE!	0.023475	0.00692888	0.0374094	0.0553102	0.0339808	0.00986758
		4.37983	0.128153	#VALUE!	#VALUE!	0.034921	0.0434792	0.0289582	0.174625
	Pro-B Cell - 1	1.54763	0.195952
		2.17637	0.148592
	Pro-B Cell - 2	2.35175	#VALUE!
		2.01214	0.122197

## Sheet: Figure 2b 
Figure 2b: ChIP	Experiment I				Experiment 2
	Control	1. 445.3.11 IN	0.010566		Control	445.3.11 IN-1	0.0100145
		1. 445.3.11 GFP	9.30164e-05			445.3.11 IN-2	0.00962452
		1. 445.3.11 CTCF	0.00216697			445.3.11 IN-3	0.00905119
	F.6_CBE_KO	1. AF6KO IN	0.0110505		F.6_CBE_KO	AF6KO IN-1	5.00867e-07
		1. AF6KO GFP	3.0013e-05			AF6KO IN-2	#DIV/0!
		1. AF6KO CTCF	0.000114675			AF6KO IN-3	1.24907e-05
	Site I.1 KO.1	1. Begin1a#7 IN	0.00566608		Site I.1 KO.1	Begin1a#7 IN-1	6.34258e-05
		1. Begin1a#7 GFP	5.05119e-05			Begin1a#7 IN-2	0.00172685
		1. Begin1a#7 CTCF	0.000783013			Begin1a#7 IN-3	0.00367295
	Site I.1 KO.2	1. Begin1a#11 IN	0.0164315		Site I.1 KO.2	Begin1a#11 IN-1	0.0025366
		1. Begin1a#11 GFP	0.000115231			Begin1a#11 IN-2	0.00384867
		1. Begin1a#11 CTCF	0.00116205			Begin1a#11 IN-3	0.00318824
	Control	445.3.11 IN a	0.013153		Control	445.3.11 GFP-1	4.05388e-05
		445.3.11 IN b	0.0116884			445.3.11 GFP-2	4.86105e-05
		445.3.11 IN c	0.0102836			445.3.11 GFP-3	1.96407e-05
		445.3.11 GFP a	0.000217883		F.6_CBE_KO	AF6KO GFP-1	2.86873e-05
		445.3.11 GFP b	0.000947447			AF6KO GFP-2	3.48383e-05
		445.3.11 GFP c	0.000429344			AF6KO GFP-3	3.25668e-05
		445.3.11 CTCF a	0.0019319		Site I.1 KO.1	Begin1a#7 GFP-1	2.70144e-05
		445.3.11 CTCF b	0.00249337			Begin1a#7GFP -2	1.45442e-05
		445.3.11 CTCF c	0.00410531			Begin1a#7 GFP-3	1.93996e-05
	F.6_CBE_KO	AF6KO IN a	0.00557184		Site I.1 KO.2	Begin1a#11 GFP-1	2.47854e-05
		AF6KO IN b	0.00914739			Begin1a#11 GFP-2	3.33812e-05
		AF6KO IN c	0.00952372			Begin1a#11 GFP-3	2.61887e-05
		AF6KO GFP a	0.000386741		Control	445.3.11 CTCF-1	0.000152587
		AF6KO GFP b	0.00037314			445.3.11 CTCF-2	0.000212269
		AF6KO GFP c	0.00047129			445.3.11 CTCF-3	0.000237304
		AF6KO CTCF a	0.000845488		F.6_CBE_KO	AF6KO CTCF -1	2.41242e-05
		AF6KO CTCF b	0.000560595			AF6KO CTCF -2	4.56234e-05
		AF6KO CTCF c	0.00059181			AF6KO CTCF -3	3.43534e-05
	Site I.1 KO.1	Begin1a#7 IN a	0.00936834		Site I.1 KO.1	Begin1a#7 CTCF-1	0.000147825
		Begin1a#7 IN b	0.0100767			Begin1a#7 CTCF-2	0.000152282
		Begin1a#7 GFP a	0.000163567			Begin1a#7 CTCF-3	0.000131131
		Begin1a#7 GFP b	0.000163567		Site I.1 KO.2	Begin1a#11 CTCF-1	0.000271834
		Begin1a#7 CTCF a	0.00161526			Begin1a#11 CTCF-2	0.000192363
		Begin1a#7 CTCF b	0.00132164			Begin1a#11 CTCF-3	0.000260465
	Site I.1 KO.2	Begin1a#11 IN a	0.00419228		Control	445.3.11 IN-1	0.00437352
		Begin1a#11 IN b	0.00453262			445.3.11 IN-2	0.00418641
		Begin1a#11 GFP a	0.00104573			445.3.11 IN-3	0.00499157
		Begin1a#11 GFP b	0.000343568		F.6_CBE_KO	AF6KO IN-1	0.00383329
		Begin1a#11 CTCF a	0.00250062			AF6KO IN-2	0.00446199
		Begin1a#11 CTCF b	0.00204937			AF6KO IN-3	0.00458428
		Water	4.41957e-07		Site I.1 KO.1	Begin1a#7 IN-1	0.00613308
		Water	5.76319e-07			Begin1a#7 IN-2	0.00600145
						Begin1a#7 IN-3	0.0060356
					Site I.1 KO.2	Begin1a#11 IN-1	0.00498158
	IN= INPUT					Begin1a#11 IN-2	0.00463351
	GFP= Background					Begin1a#11 IN-3	0.00466455
	CTCF-Bound

## Sheet: Figure 2c
Gene desert (GD)	Site I.3 (SI.3)	Site I.1 (SI.1)
Expt. 1	Samples	GD	SI.3/F.6	Expt. 2	GD	SI.3/SI.1	Expt. 3	GD	SI.3/F.6	SI.3/SI.1	Expt. 4	GD	SI.3/F.6	SI.3/SI.1	F.6/SI.1
Control	445.3.11c-1	3.8232	0.359672		4.88064	0.199902		3.86674	0.455264	0.18873		1.7041	0.226177	0.251028	0.315265
		3.54953	0.293521		3.48494	0.241753		4.02636	0.260374	0.158709		1.80239	0.25339	0.187925	0.136646
	445.3.11c-2	2.69479	0.397384		3.60492	0.136616		4.06152	0.231417	0.202666		1.575	0.130332	0.153232	0.108317
		3.15023	0.761551		3.24631	0.618486		2.53815	0.416388	0.128346		1.9197	0.337705	0.160202	0.197057
	445.3.11c-3	3.3877	0.317766		4.96276	0.186547		4.91427	0.39889	0.30297		4.28102	0.888201	0.355166	0.406841
		3.06293	0.41551		4.11141	0.126552		3.52722	0.393761	0.20435		4.57484	1.01239	0.537611	0.357564
	445.3.11c-4	3.8141	0.478048		4.88388	0.343081		5.95378	0.520127	0.302404		3.41597	0.54064	0.285805	0.198265
		3.45237	0.40205		3.58514	0.250719		4.94329	0.460298	0.268096		2.86502	0.667891	0.224235	0.198265
EVH1 KO.1	3C2 - 1	2.68568	0.159098		5.42526	0.381405		5.57975	0.240646	0.212911		5.00385	0.421956	0.307509	0.243807
		3.73358	0.0973534		3.59633	0.122353		3.94561	0.132585	0.293396		4.16676	0.421238	0.318794	0.342704
	3C2 - 1	3.97441	0.244766		5.9107	0.322787		5.38678	0.270918	0.395412		4.65863	0.407534	0.246295	0.317517
		2.20874	0.204353		4.98278	0.409924		4.90823	0.213687	0.278978		5.34137	0.63282	0.333486	0.294357
EVH1 KO.3	3E4 - 1	4.77059	0.225165		7.71456	0.294997		6.23939	0.117883	0.289774		5.35762	0.643788	0.377973	0.361814
		4.31347	0.204825		4.55528	0.202328		4.81433	0.233568	0.157434		4.36585	0.321099	0.22679	0.289524
	3E4- 2	4.73885	0.236992		6.7227	0.350127		5.85454	0.22413	0.379232		3.91593	0.30008	0.333478	0.290854
		5.18283	0.167231		4.45137	0.250144		4.42551	0.160779	0.262109		4.28504	0.320593	0.203935	0.20331
EVH1 KO.2	3F7 - 1										3F7 - 1	2.31173	0.154539	0.220801	0.155279
												2.75753	0.211068	0.220801	0.151005
	3F7 - 2										3F7 - 2	2.30316	0.187353	0.160725	0.329926
												1.87477	0.127354	0.245177	0.0722381
Expt. 5		GD	SI.3/F.6	SI.3/SI.1
Control	445.3.11 -1	4.84352	0.83903	0.59979
		4.01871	0.86351	0.741978
	445.3.11 -2	3.70542	0.781085	0.577843
		3.5293	0.520811	0.704792
EVH2 KO.1	1G9 -1	2.49289	0.526062	0.324453
		2.3889	0.554975	0.235281
	1G9 -2	2.60493	0.251066	0.287894
		2.54916	0.501665	0.378324
EVH2 KO.2	3D9 -1	5.8812	0.943209	0.642078
		5.79042	0.827329	0.589471
	3D9 -2	4.19082	0.714607	0.639195
		4.6133	0.708421	0.41581
EVH2 KO.3	1F7 -1	2.31885	0.4553	0.519701
		2.75349	0.499657	0.226672
Control	445.3. -2	2.92433	0.659496	0.319076
		2.89873	0.738908	0.366124
	445.3. -3	3.87458	0.468898	0.537364
		3.60164	0.687418	0.581943
Expt. 6
		GD	SI.3/F.6	SI.3/SI.1	F.6/SI.1
Control	445.3.11c-1	1.93271	0.148573	0.198121	0.401929
		1.6646	0.37016	0.356569	0.220757
	445.3.11c-2	0.0645972	#VALUE!	0.0330257	#VALUE!
		0.105541	0.00949681	#VALUE!	#VALUE!
	445.3.11c-3	6.04797	0.851288	0.756119	0.625225
		6.08742	0.837549	0.588204	0.629665
	445.3.11c-4	8.74711	0.911584	1.10953	0.844857
		9.29465	0.821408	0.889794	0.90563
	445.3.11c-5	3.93043	0.401347	0.58086	1.24136
		3.46069	0.395755	0.701811	0.636303
		nd	nd	nd	0.834463
EVH2 KO.1	1G9-1	2.95757	0.454962	#VALUE!	0.495745
		2.41825	0.350483	#VALUE!	0.393143
		nd	nd	nd	0.312444
EVH2 KO.2	3D9-1	6.00981	0.614542	0.924491	0.864301
		5.4741	0.594446	0.426419	0.564714
	3D9-2	5.70379	0.433529	0.785323	1.01116
		7.03903	0.665764	0.779274	0.791323
EVH2 KO.3	1F7-1	2.74821	0.433373	0.510585	0.502505
		2.99064	0.419035	0.532492	0.502505
	1F7-2	3.49093	0.512323	0.596324	0.43558
		3.49093	0.50589	0.48602	0.376043
EVH1 KO.2	3F7-1	2.49229	0.232178	0.276497	0.339763
		2.45058	0.131813	0.192763	0.154211
	3F7-2	1.92556	0.180149	0.280211	0.161897
		1.51866	0.180149	0.334634	0.197009
		nd	nd	0.0331169	nd
Expt. 7
		GD	SI.3/F.6	SI.3/SI.1	F.6/SI.1
Control	445.3.8 cont -1	3.82665			0.471787
		2.8784			0.78368
	445.3.8 cont -2	3.51609			0.874742
		3.27342			0.6759
F.6_CBE KO.3	AF6 9 -1	3.73733			0.273994
		3.82917			0.529164
	AF6 9 -2	3.996			0.402426
		3.85184			0.709906
F.6_CBE KO.4	AF6 25 -1	5.06732			0.724283
		5.06732			0.724283
	AF6 25 -2	4.23074			0.768122
		4.24465			0.286984
Control	445.3.11 cont XQ	2.98025			0.322777
		3.58129			0.293607
	445.3.11 cont RW	2.70269			0.365047
		2.65349			0.554251
	445.3.11 cont 3	3.52302			0.68153
		3.90785			0.983841
F.6_CBE KO.1	AF6 18 (XQ)	3.6025			0.125529
		3.42277			0.139439
	AF6 18 (RW)	2.81305			0.119599
		2.79282			0.0906402
Expt. 8
		GD	SI.3/F.6	SI.3/SI.1
Control	445.3.11 cont-1	2.78679	0.351228	0.32527
		2.90023	0.298319	0.278729
	445.3.11 cont-2	4.83803	0.863023	0.611127
		5.01738	0.63741	0.580592
	445.3.11 cont-3	2.85391	0.281949	0.281272
		2.46893	0.329953	0.237148
	445.3.11 cont-4	2.59111	0.387951	0.408989
		2.63501	0.270627	0.409255
VH14-2 Pr KO.2	Oct 42-1	3.99084	0.31649	0.236687
		3.5855	0.325768	0.328238
	Oct 42-2	4.15039	0.289435	0.231673
		3.20558	0.343988	0.204406
F.6_CBE KO.1	AF6 18	4.13299	0.144292	0.411118
		3.31049	0.146835	0.366039
	AF6 18	3.04802	0.123881	0.34483
		3.02888	0.270445	0.231372
Expt. 9
		GD	SI.3/F.6	SI.3/SI.1	F.6/SI.1
Control	445.3.11 cont-1	2.84782	0.158496	0.440855	0.416581
		3.0668	0.0992911	0.356801	0.33103
	445.3.11 cont-2	6.41631	0.362054	0.737348	0.657933
		5.78873	0.367349	0.667344	0.75585
	445.3.11 cont XQ	4.1084	0.132442	0.425533	0.416864
		3.83008	0.21467	0.307975	0.222524
	445.3.11 cont RW	4.05754	0.062297	0.391727	0.34248
		4.36669	0.105954	0.272303	0.313713
VH14-2 Pr KO.1	Oct 4-1	2.45886	0.112634	0.127277	#VALUE!
		2.73977	0.112634	0.119088	#VALUE!
	Oct 4-2	2.96985	0.0848289	0.262839	#VALUE!
		2.78139	0.0773961	0.119849	#VALUE!
VH14-2 Pr KO.2	Oct 42-1	4.33531	0.167845	0.449993	0.179735
		4.50333	0.167845	0.216063	0.164975
	Oct 42-2	4.22587	0.205835	0.330554	0.223433
		4.22033	0.180345	0.120444	0.207046
	Oct 42-1	4.29289	0.180069	0.248727	0.25253
		4.26763	0.190109	0.255686	0.374647

## Sheet: Fig. 2d
Expt 1	Samples	VH14-2	18S rRNA	Expt 2	VH14-2	18S rRNA
	445.3.11A	243.657	2451.49		581.726	709.601
		99.4498	1316.88		544.859	607.221
	445.3.11 B	70.5054	1144.92		239.061	545.1
		52.9092	812.532		206.487	457.62
	EVH1 KO.1A	35.1236	1925.7		130.343	1046.83
		20.1687	1858.18		127.879	877.223
	EVH1 KO.1B	50.4935	1510.37		22.14	684.675
		22.6943	1068.28		31.2883	537.949
	EVH1 KO.2A	30.4116	1865.63		195.557	1045.08
		21.8434	1302.1		208.46	892.886
	EVH1 KO.2B	51.6314	3003.21		327.714	1135.38
		37.9161	1915.53		200.601	1319.75
	EVH1 KO.3A	11.4166	1194.94		50.3421	838.732
		8.21754	1218.77		28.0874	849.089
	EVH1 KO.3B	10.8501	2865.37		48.9669	1036.62
		7.45416	2159.97		70.9794	1235.32
Expt 3	Samples	VH14-2	18S rRNA	Expt 4	Samples	VH14-2	18S rRNA	Expt 5	Samples	VH14-2	18S rRNA
	445.3.11A	70.1849	484.949		445.3.11A	199.105	62.7463		445.3.11A	35.0668	0.264439
		44.1284	873.934			177.968	55.1666			28.1743	0.264439
	445.3.11 B	76.8112	564.636		445.3.11 B	140.558	114.583		445.3.11B	21.0165	0.112775
		65.6418	490.836			118.274	99.5708			16.0151	0.112775
	VH14-2 Pr KO.1	3.1873	483.808			nd	nd		445.3.11C	34.8184	0.176469
		3.89298	474.605			nd	nd			33.3905	0.176469
	VH14-2 Pr KO.2	4.20872	483.941		VH14-2 Pr KO.2	2.32623	113.961		VH14-2 Pr KO.1	0.450111	0.300926
		2.61359	487.123			2.32288	113.879			0.583258	0.308082
	F.6_CBE KO.1	47.881	493.536			nd	nd		VH14-2 Pr KO.2	0.306839	0.313851
		76.8617	464.432			nd	nd			0.300838	0.301112
	F.6_CBE KO.4	32.6254	460.061		F.6_CBE KO.4	87.1617	88.9147
		33.4144	434.202			71.6314	85.9737
Experiment 6	Samples	VH14-2	18S rRNA
	445.3.8A	46.3853	0.26596
		35.5118	0.215167
	445.3.8B	28.6052	0.259302
		23.9905	0.250032
	445.3.8C	14.9507	0.147194
		14.0726	0.1295
	F.6_CBE KO.4A	21.7411	0.172609
		17.9854	0.18206
	F.6_CBE KO.4B	21.393	0.320306
		19.4813	0.285862
	F.6_CBE KO.4C	20.7302	0.225771
		15.6292	0.196704
	445.3.11A	27.8984	0.300927
		16.2334	0.254294
	445.3.11B	15.8707	0.16101
		12.408	0.143789
	445.3.11C	12.438	0.153847
		24.2436	0.13668
	F.6_CBE KO.1A	12.2587	0.145861
		8.86955	0.163968
	F.6_CBE KO.1B	31.5393	0.264409
		31.1598	0.265787
	F.6_CBE KO.1C	16.7795	0.194037
		9.69291	0.165575
	VH14-2 Pr KO.2A	0.514122	0.181706
		0.572836	0.15186
	VH14-2 Pr KO.2B	0.806553	0.202675
		0.528424	0.198116
	VH14-2 Pr KO.2C	1.2592	0.213079
		1.37832	0.215867

## Sheet: Figure 2g
Figure 2g
DJ recombination and Mb1 from gDNA
		Mb1	D-J
Control	445.3.11-D S1	0.0125986	0.00468725
	445.3.11-D S2	0.0170375	0.00582764
	445.3.11-E S1	0.0242325	0.00738803
	445.3.11-E S2	0.0240263	0.00892695
EVH1.KO.1	3C2-A S1	0.040656	0.00912267
	3C2-A S2	0.0256096	0.00623296
	3C2-B S1	0.0665382	0.0145854
	3C2-B S2	0.026088	0.0052647
EVH1.KO.2	3F7-A S1	0.0534674	0.0173612
	3F7-A S2	0.0506839	0.0150986
	3F7-B S1	0.0202802	0.00593227
	3F7-B S2	0.0448445	0.0113451
EVH1.KO.3	3E4-A S1	0.0457314	0.0195537
	3E4-A S2	0.0217394	0.00806218
	3E4-B S1	0.0420129	0.0163825
	3E4-B S2	0.0227956	0.00951937
Control	445.3.11-Rag1 S1	0.031352	0.00889941
	445.3.11-Rag1 S2	0.037893	0.0116502
	445.3.11-A S1	0.0267843	0.0108559
	445.3.11-A S2	0.0340574	0.012653
VH14-2 Pr KO.1	Oct#4-A S1	0.0295761	0.00732626
	Oct#4-A S2	0.0364445	0.00506626
	Oct#4-A S1	0.0402014	0.0126499
	Oct#4-A S2	0.0383732	0.0128688
VH14-2 Pr KO.2	Oct#42-B S1	0.0362267	0.0129775
	Oct#42-B S2	0.0334737	0.0118339
	Oct#42-C S1	0.0379089	0.0102172
	Oct#42-C S2	0.0390271	5.90316e-05
F.6_CBE KO.1	AF6#18-A S1	0.032096	0.0134641
	AF6#18-A S2	0.0390568	0.0132994
	AF6#18-B S1	0.0369328	0.0156274
	AF6#18-B S2	0.0418178	0.0137885
Control	445.3.8-Rag1 A S1	0.0388667	0.0169247
	445.3.8-Rag1 A S2	0.0344094	0.0156144
	445.3.8-Rag1 B S1	0.0323324	0.0139837
	445.3.8-Rag1 B S2	0.0395329	0.0175667
	445.3.8-Rag1 C S1	0.0369206	0.0146402
	445.3.8-Rag1 C S2	0.0379507	0.0210598
	445.3.8-Rag1 D S1	0.0276898	0.0153447
	445.3.8-Rag1 D S2	0.0383765	0.0198714
	445.3.8-Rag1 E S1	0.0321575	0.0123649
	445.3.8-Rag1 E S2	0.0239984	0.018725
F.6_CBE KO.2	AF6#9 Rag1 A S1	0.0374423	0.016049
	AF6#9 Rag1 A S2	0.0347275	0.0154877
	AF6#9 Rag1 B S1	0.0307677	0.0116931
	AF6#9 Rag1 B S2	0.039759	0.0124941

## Sheet: Figure 2h
Figure 2h
		18S	VH81X-DJh1	VH7183-DJh1
Control	445.3.8-Rag1 A S1	0.000498413	0.0805063	0.00906412
	445.3.8-Rag1 A S2	0.000909215	0.960135	0.034961
	445.3.8-Rag1 B S1	0.000774003	0.711766	0.0301211
	445.3.8-Rag1 B S2	0.00102287	0.700423	0.0273384
	445.3.8-Rag1 C S1	0.00110397	1.17628	0.0383406
	445.3.8-Rag1 C S2	0.000720062	1.54346	0.0437945
F.6_CBE KO.2	AF6#9 Rag1 A S1	0.00112653	1.55217	0.0597843
	AF6#9 Rag1 A S2	0.00122399	0.00192437	5.00423e-05
	AF6#9 Rag1 B S1	0.00103823	0.719547	0.0216855
	AF6#9 Rag1 B S2	0.000550339	0.564094	0.0154609
Control	445.3.11-Rag1 S1	0.00375442	0.105145	0.00165886
	445.3.11-Rag1 S2	0.0094387	0.168209	0.0025542
	445.3.11-A S1	0.00613884	0.251402	0.00265046
	445.3.11-A S2	0.00470782	0.290086	0.00418297
	445.3.11-D S1	0.0134549	0.248947	0.00262648
	445.3.11-D S2	0.0116587	0.236696	0.00236303
	445.3.11-E S1	0.012547	0.161825	0.0012616
	445.3.11-E S2	0.013636	0.176736	0.00159256
EVH1.KO.1	3C2-A S1	0.0126016	0.116532	0.00129925
	3C2-A S2	0.0118274	0.0788805	0.000953346
	3C2-B S1	0.0138172	0.0278105	0.000290707
	3C2-B S2	0.0120789	0.0796852	0.000756834
EVH1.KO.2	3F7-A S1	0.013653	0.0698246	0.000679209
	3F7-A S2	0.013464	0.0694503	0.000558273
	3F7-B S1	0.0120765	0.07667	0.000602449
	3F7-B S2	0.0130398	0.0753536	0.000784848
EVH1.KO.3	3E4-A S1	0.0126373	0.132578	0.00133896
	3E4-A S2	0.0104723	0.160557	0.00167637
	3E4-B S1	0.00353639	0.228691	0.0024343
	3E4-B S2	0.0119627	0.146228	0.00191456
Control	445.3.11-Rag1 S1	0.00140571	0.311276	0.0107825
	445.3.11-Rag1 S2	0.0017698	0.386937	0.00927486
	445.3.11-A S1	0.00104282	0.61009	0.0128508
	445.3.11-A S2	0.00104282	0.861448	0.0184494
VH14-2 Pr KO.1	Oct#4-A S1	0.00167609	0.279202	0.00438796
	Oct#4-A S2	0.00108272	0.312705	0.00477717
VH14-2 Pr KO.2	Oct#42-B S1	0.00108911	0.322405	0.00574724
	Oct#42-B S2	0.00108197	0.351862	0.00602974
	Oct#42-C S1	0.000895654	0.26657	0.00406319
	Oct#42-C S2	0.00106841	0.319402	0.00459766
VH14-2 Pr KO.1	Oct#4-Rag1 S1	0.00175986	0.36493	0.00734936
	Oct#4-Rag1 S2	0.00131815	0.471321	0.00876528
F.6_CBE KO.1	AF6#18-A S1	0.00101992	0.281995	0.00472797
	AF6#18-A S2	0.0015657	0.407028	0.0042712
	AF6#18-B S1	0.00125449	0.454401	0.00579503
	AF6#18-B S2	0.00143147	0.438763	0.00528483
Control	445.3.11-Rag1 S1	0.00119212		0.00934866
	445.3.11-Rag1 S2	0.00119212		0.00980915
	445.3.11-A S1	0.00120643		0.00817033
	445.3.11-A S2	0.00120643		0.00628194
VH14-2 Pr KO.1	Oct#4-A S1	0.00127447		0.00361524
	Oct#4-A S2	0.000999818		0.0039224
VH14-2 Pr KO.2	Oct#42-B S1	0.0010481		0.00449137
	Oct#42-B S2	0.000969419		0.00474108
	Oct#42-C S1	0.000649615		0.00323025
	Oct#42-C S2	0.00104579		0.00341651
Control	445.3.11-Rag1 S1	0.623319	0.492626	0.0216378
	445.3.11-Rag1 S2	0.919024	0.332111	0.0172358
	445.3.11-A S1	0.172526	0.0126868	0.00480768
	445.3.11-A S2	1.3563	0.406524	0.00864457
F.6_CBE KO.3	AF6 KO#43-A S1	0.799926	0.508168	0.0109887
	AF6 KO#43-A S2	0.54236	0.990657	0.0184852
	AF6 KO#43-B S1	1.60971	0.435775	0.00675686
	AF6 KO#43-B S2	1.23979	0.616941	0.0180579

## Sheet: Figure 3c & 3d
The distance between probe pairs are in micron. 445.3.11 cells were used as control.
Alleles No.	445.3.11 (3'Eα - Eµ)	VH14-2 Pr KO (3'Eα - Eµ)	EVH1 KO (3'Eα - Eµ)	F.6_CBE KO (3'Eα - Eµ)		445.3.11 (Eµ-Site I.3)	VH14-2 Pr KO (Eµ - Site I.3)	EVH1 KO (Eµ - Site I.3)	F.6_CBE KO (Eµ - Site I.3)		445.3.11 (Eµ - NE1)	VH14-2 Pr KO (Eµ - NE1)	EVH1 KO (Eµ - NE1)	F.6_CBE KO (Eµ - NE1)
1	0.46	0.54	0.37	0.33		0.340025	0.152312	0.772321	0.540978		0.439834	0.450317	0.336452	0.304631
2	0.32	0.72	0.71	0.55		0.565622	0.530265	0.105955	0.638213		0.386388	0.749537	0.238493	0.649249
3	0.11	0.11	0.43	1.03		0.10942	0.299308	0.665031	0.337344		0.486279	0.152312	0.390724	0.105957
4	0.34	0.11	0.44	0.64		0.23849	0.105955	0.367295	0.337344		0.423815	0.344932	0.243145	0.63336
5	0.37	0.53	0.66	0.73		0.152	0.109419	0.86479	0.328259		0.219	0.317509	0.476989	0.493217
6	0.44	0.62	0.44	1		0.386388	0.492183	0.540937	0.486282		0.491269	1.18571	0.450333	0.385918
7	0.11	0.24	0.65	0.3		0.370572	0.436601	0.336452	0.881748		0.813819	0.423814	0.367296	0.882216
8	0.34	0.24	0.43	0.53		0.322	0.152312	0.386161	1.18143		0.566	0.423814	0.318162	1.22441
9	0.39	0.43	0.65	0.65		0.105954	0.238489	0.529776	0.336177		0.548824	0.382704	0.243146	0.238496
10	0.44	0.46	0.45	0.34		0.389275	0.925115	0.91389	1.4122		0.24314	0.818264	1.08187	1.45884
11	0.32	0.32	0.45	0.11		0.38591	0.152312	0.736248	0.384032		0.24314	0.486279	0.519259	0.317865
12	0.3	0.74	0.44	0.15		0.632734	0.238489	0.386161	0.8665		0.68987	0.978213	0.571385	0.571901
13	0.37	0.34	0.24	0.37		1.17929	0.105953	0.336452	0.304628		1.17929	0.486279	0.427552	0.828452
14	0.15	0.22	0.37	0.68		0.340025	0.328259	0.385921	0.384034		0.459781	0.61821	0.211914	0.476992
15	0.34	0.11	0.46	0.11		0.374579	0.366729	0.609896	0.571904		0.54333	0.24314	0.318162	0.385925
16	0.42	0.39	0.37	0.21		0.105954	0.105953	0.679114	0.390722		0.243139	0.536071	0.319333	0.238501
17	0.11	0.15	0.15	0.21		0.389275	0.10942	0.109423	0.633361		0.548824	0.547099	0.38616	0.477001
18	0.46	0.24	0.39	0.61		0.344935	0.450321	0.383248	0.10942		0.10942	0.672333	0.546624	0.47698
19	0.11	0.61	0.54	0.39		0.38591	0.10942	0.563486	0.23849		0.38591	0.476979	0.635728	0.609247
20	0.34	0.49	0.61	0.32		0.486279	0.427061	0.311921	0.320272		0.794711	0.632734	0.319333	0.659411
21	0.34	0.49	0.52	0.38		0.340025	0	0.105953	0.807872		0.439834	0.318682	0.105953	0.38591
22	0.21	0.24	0.39	0.32		0.565622	0.211914	0.319333	0.320272		0.386388	0.536082	0.319333	0.152315
23	0.34	0.15	0.3	0.32		0.10942	0.335835	0.530649	0.336181		0.486279	0.31751	1.38412	0.489426
24	0.42	0.53	0.39	0.99		0.23849	0.211914	0.243148	0.30272		0.423815	0.304628	0.385926	0.372146
25	0.11	0.39	0.46	0.69		0.152	0.318682	0.152317	0.211906		0.219	0.218839	0.492615	0.344935
26	0.46	0.45	0.3	0.22		0.386388	0.218839	0.318162	1.10688		0.491269	0.385918	0.318162	0.912274
27	0.32	0.24	0.38	0.32		0.370572	0.152312	0.492615	0.320272		0.813819	0.729419	0.37134	0.47698
28	0.34	0.34	0.61	0.49		0.322	0.152312	0.105959	0.38403		0.566	0.829275	0.385926	0.547167
29	0.11	0.37	0.3	0.15		0.105954	0.382704	0.318162	0.105957		0.548824	0.644375	0.211917	0.238496
30	0.34	0.39	0.43	0.74		0.389275	0.632734	0.152317	0.386936		0.24314	0.450321	0.573214	0.385918
31	0.37	0.24	0.67	0.49		0.38591	0.427061	0.386	0.304628		0.24314	0.692052	0.305	0.385918
32	0.44	0.33	0.37	0.34		0.632734	0.978213	0.344944	0.881747		0.68987	0.304623	0.317851	0.882214
33	0.305	0.24	1.05	0.45		1.17929	1.07261	0.33645	0.317866		1.17929	0.335834	0.336159	0.385914
34	0.457	0.37	0.44	0.49		0.340025	0.218839	0.540935	0.368114		0.459781	0.437711	0.385905	0.10942
35	0.46	0.39	0.32	0.39		0.374579	0.23849	0.336452	0.336172		0.54333	0.656518	0.37134	0.238493
36	0.24	0.46	0.43	0.882		0.105954	0	0.423824	0.531192		0.243139	0.390716	0.488808	0.344937
37	0.44	0.34	0.45	0.489		0.389275	0.23849	0.811993	0.722232		0.548824	1.18571	0.536092	0.624435
38	0.32	0.11	0.71	0.32		0.344935	0.540924	0.563496	0.344937		0.10942	0.843606	0.775847	0.450322
39	0.15	0.37	0.24	0.15		0.38591	0.335834	0.562959	1.13978		0.38591	1.1131	0.318392	1.13484
40	0.3	0.24	0.39	0.55		0.486279	0.385619	0.238497	0.211916		0.794711	1.38372	0.476995	0.152315
41	0.45	0.15	0.44	0.53		0.390716	0.540716	0.64554	0		0.23849	1.14732	0.7486	0.336179
42	0.11	0.65	0.71	0.11		0.10942	0.317508	1.39368	0.328259		0.344935	0.773288	1.62231	0.493218
43	0.15	0.3	0.38	0.15		0.843607	0.450104	0.476995	0.486283		0.532899	0.905558	0.811097	0.105958
44	0.32	0.368	0.33	0.52		0.54333	0.335834	0.105957	0.875383		0.344935	0.301206	0.238497	0.689873
45	0.22	0.428	0.11	0.54		0.321939	0.382705	1.86262	0.43773		0.323096	0.24314	1.92491	0.423833
46	0.45	0.106	0.34	0.44		0.344935	0.749535	0.367298	0.961562		0.10942	0.47698	0.243147	1.44507
47	0.11	0	0.15	0.71		0.423815	0.382705	0.665032	0.38539		0.540951	0.71547	0.390727	0.318403
48	0.34	0.243	0.11	0.34		0.495053	0.328259	0.736234	0.109		0.305624	1.13943	0.51925	0.424
49	0.15	0.106	0.71	0.46		0.486279	0.385619	0.38616	0.949		0.794711	0.56311	0.571383	0.849
50	0.11	0.24	0.44	0.69		0.38591	0.21884	0.336452	0.557265		0.38591	0.450321	0.427549	0.318403
51	0.32	1	0.3	0.38		0.390716	0.382704	0.772322	0.665014		0.23849	0.729418	0.336452	0.665014
52	0.22	0.43	0.38	0.22		0.340025	0.152311	0.238497	1.15214		0.459781	0.423812	0.536088	1.26484
53	0.45	0.24	0.61	0.39		0.374579	0.105953	1.24748	0.618097		0.54333	0.152311	1.14975	0.618097
54	0.34	0.3	0.3	0.49		0.439729	0.573186	0.152316	0.426856		0.152278	1.69322	0.423828	0.31723
55	0.42	0.42	0.43	0		0.34001	0.243139	0.619031	1.22301		0.389262	0.21884	0.45057	1.41376
56	0.11	0.32	0.67	1.07		0.386335	0.243139	0.52978	0.31723		0.532772	0.42706	0.437721	0.492005
57	0.46	0.45	0.37	0.37		0.218839	0.60415	0.53066	0.749727		0.386335	0.850182	0.385918	1.28184
58	0.32	0.44	1.05	0.7		0.34001	0.321282	0.311921	0.931067		0	0.328258	0.38616	0.875381
59	0.22	0.21	0.44	0.24		0.152278	0.338302	1.09974	0.92504		0.152278	0.615322	1.60097	0.444029
60	0.43	0.22	0.32	0.22		0.152278	0.338302	0.344945	0.211914		0.328259	0.320118	0.317874	1.20824
61	0.76	0.44	0.43	0.15		0.476808	0.451949	0.336453	0.211914		0.453138	0.865497	0.33618	0.687194
62	0.38	0.48	0.45	0.54		0.532772	0.38777	0.152317	0.476992		0.610587	0.338302	0.781456	0.10942
63	0.32	0.15	0.71	0.92		0.532772	0.109419	0.105958	0.152314		0.30556	0.152311	0.571386	0.449914
64	0.11	0.32	0.24	1.07		0.45031	0.384872	0.383251	0.492006		0.453138	0.837783	0.45695	0.456496
65	0.3	0.39	0.39	0.34		0.34001	0.642564	0.540972	0.152384		0.152278	0.750643	0.385924	0.386227
66	0.34	0.32	0.44	0.49		0.152278	0.38777	0.243147	0.427648		0.328259	0.38777	0.344945	0.492747
67	0.38	0.15	0.71	0.32		0.476808	0.458507	0.386161	0.318178		0.453138	0.540922	0.311921	0.318178
68	0.15	0.39	0.38	0.3		0.152278	0.105954	1.7656	0.10601		0.243119	0.243141	1.16624	0.51942
69	0.11	0.24	0.33	0.54		0.540838	0.438504	0.541111	0.457149		0.30556	0.52977	1.20848	0.390895
70	0.43	0.15	0.11	0.44		0.34001	0.320118	0.367298	1		0.105905	0.493872	0.317871	1
71	0.37	0.15	0.34	0.52		0.439729	0.619557	0.864801	0.586708		0.370516	0.753111	0.476996	0.304633
72	0.44	0.24	0.15	0.71		0.243119	0.437713	0.540944	0.423844		0	0.619579	0.450339	0.573222
73	0.24	0.48	0.11	0.49		0.152278	0.338302	0.336193	0.437709		0.238404	0.304625	0.614336	0.715466
74	0.39	0.22	0.71	0.37		0.54874	0.152312	0.854733	0.456933		0.648619	0.875379	0.15232	1.27605
75	0.37	0.38	0.44	0.74		0	0.338302	0.305	0.456933		0.323096	0.450324	0.319333	0.437709
76	0.15	0.11	0.71	0.37		0.374579	0.321282	0.679123	0.152311		0.389276	0.304625	0.319333	0.304622
77	0.22	0.219	0.24	0.33		0.340026	0.373016	0.609896	0.109419		0.321939	0.304625	0.318162	0.304622
78	0.22	0.386	0.75	0.53		0.305624	0.320119	0.105958	0.45098		0.243141	0.152313	0.105958	0.531004
79	0.24	0.109	0.15	0.15		0.152312	0.429006	1.17218	0.633182		0.105954	0.60925	0.304634	0.450321
80	0.24	0.486	0.98	0.39		0.336168	0.746052	0.319333	0.152312		0.23849	0.875376	0.319333	0.437713
81	0.32	0.15	1.01	0.66		0.344936	0.10942	0.530667	0.586701		0.390716	0.60925	0.336453	0.304621
82	0.37	0.34	0.39	0.24		0.389276	0.105955	0.243147	0.42381		0.430365	0.328259	0.109423	0.573182
83	0.32	0.15	0.24	0.32		0.370516	0.429006	0.109423	0.344934		0.34001	0.218839	0.152315	0.328257
84	0.3	0.32	0.44	0.38		0.321923	0.451952	0.67235	0.456941		0.386335	0.24314	1.00853	0.211914
85	0.33	0.24	0.69	1.1		0.389262	0.152313	0.529781	0.586704		0.491175	0.62323	0.243146	0.450319
86	0.44	0.32	0.9	0.44		0.374579	0.338302	0.383249	0.344937		0.532772	0.692578	0.742698	0.486283
87	0.24	0.11	1	0.96		0.540839	0.320119	1.05107	1.10791		0.45031	0.21191	0.632897	0.818945
88	0.32	0.32	0.98	0.49		0.495012	0.765937	0.913893	0.211917		0.374579	0.48628	1.08187	0.476997
89	0.15	0.61	0.75	0.34		0.389262	0.63387	0.54111	0.317876		0.430317	0.390717	0.752294	0.715496
90	0.22	0.49	0.34	0.45		0.321923	0.10942	0.450576	0.692064		0.34001	0.152313	0.571387	1.05137
91	0.22	0.7	1.02	0.39		0.105905	0.48628	0.427554	0.304628		0.105905	0.572466	0.492615	0.45788
92	0.24	0.96	0.91	0.49		0.389262	0.218839	0.37134	0.30112		0.238404	0.456937	0.444702	0.368213
93	0.24	0.34	0.44	0.88		0.243119	0	0.63275	0.493289		0.152278	0.49008	0.344944	0.665013
94	0.24	0.21	0.7	0.53		0.680761	0.70384	0.386161	0.344936		0.755771	0.336167	0.336173	0.541722
95	0.39	0.49	0.3	0.69		0.439729	0.387771	0.386161	0.218839		0.152278	0.429004	0.319333	0.152314
96	0.43	0.57	0.38	0.11		0.34001	0.651241	0.109423	0.105957		0.389262	1.18169	0.238494	0.387028
97	0.34	0.24	0.49	0.65		0.386335	0.387771	0.978395	0.609381		0.532772	0.429004	0.540937	0.557264
98	0.34	0.45	1	0.34		0.218839	0.823351	0.563506	0.450321		0.386335	0.105954	0.563506	0.619094
99	0.24	0.39	0.44	0.8		0.34001	0.52045	0.488819	0.152314		0	0.344934	0.367303	0.547238
100	0.38	0.15	0.93	0.83		0.152278	0.384872	0.772321	0.390719		0.152278	0.542252	0.336452	0.69206
101	0.32	1	0.65	0.15		0.152278	0.446099	0.105955	0.632739		0.328259	0.105953	0.238493	0.659468
102	0.22	0.43	0.22	0.54		0.476808	0.542254	0.665031	0.386936		0.453138	0.619554	0.390724	0.385918
103	0.45	0.24	0.38	0.92		0.532772	1.13513	0.367295	0.304628		0.610587	1.09932	0.243145	0.385918
104	0.34	0.3	0.49	1.07		0.532772	0	0.86479	0.881747		0.30556	0.304623	0.476989	0.882214
105	0.42	0.42	0.3	0.34		0.45031	0.344936	0.540937	0.317866		0.453138	0.573186	0.450333	0.385914
106	0.11	0.32	0.39	0.49		0.34001	0.24314	0.336452	0.368114		0.152278	0.336165	0.367296	0.10942
107	0.46	0.45	0.49	0.32		0.152278	0.152311	0.386161	0.336172		0.328259	0.529765	0.318162	0.238493
108	0.32	0.44	0.15	0.3		0.476808	0.105953	0.529776	0.531192		0.453138	0.238489	0.243146	0.344937
109	0.22	0.21	0.34	0.54		0.152278	0	0.91389	0.722232		0.243119	0.152312	1.08187	0.624435
110	0.43	0.22	0.3	0.44		0.540838	0.321282	0.736248	0.344937		0.30556	0.64792	0.519259	0.450322
111	0.76	0.44	0.32	0.52		0.34001	0.105955	0.386161	1.13978		0.105905	0.109419	0.571385	1.13484
112	0.38	0.48	0.32	0.71		0.439729	0.373015	0.336452	0.211916		0.370516	0.30119	0.427552	0.152315
113	0.32	0.15	0.37	0.49		0.243119	0.24314	0.385921	0		0	0.336172	0.211914	0.336179
114	0.11	0.32	0.57	0.37		0.152278	0.152313	0.609896	0.328259		0.238404	0.573197	0.318162	0.493218
115	0.3	0.39	0.81	0.74		0.54874	0.24314	0.679114	0.486283		0.648619	0.92603	0.319333	0.105958
116	0.34	0.32	0.34	0.37		1.13943	0.429006	0.109423	0.875383		1.03962	0.368993	0.38616	0.689873
117	0.38	0.15	0.24	0.33		0.336451	0.344935	0.383248	0.43773		0.336451	0.344935	0.546624	0.423833
118	0.15	0.39	0.32	0.53		0.336451	0.304626	0.563486	0.961562		0.305624	0.456938	0.635728	1.44507
119	0.11	0.24	0.44	0.15		0.336451	0.317867	0.305	0.38539		0.383246	0.531834	0.319333	0.318403
120	0.43	0.15	1.02	0.39		0.623226	0.321282	0.105953	0.109		0.623226	0.429006	0.105953	0.424
121	0.37	0.15	0.49	0.66		0.530625	0.338303	0.319333	0.949		0.658955	0.913877	0.319333	0.849
122	0.44	0.24	0.74	0.24		0.304624	0.547759	0.530649	0.557265		0.450321	0.45195	1.38412	0.318403
123	0.24	0.48	0.69	0.32		0.495011	0.152312	0.243148	0.665014		0.491175	0.750647	0.385926	0.665014
124	0.39	0.22	0.49	0.38		0.565477	0.493871	0.152317	1.15214		0.620314	0.692576	0.492615	1.26484
125	0.37	0.38	0.34	1.1		0.390663	0.338302	0.318162	0.618097		0.238404	1.0064	0.318162	0.618097
126	0.15	0.11	0.37	0.44		0.572965	0.24314	0.492615	0.426856		0.610587	0.557264	0.37134	0.301723
127	0.22	0.219	0.71	0.96		0.243119	0.45195	0.105959	1.22301		0.317716	1.16439	0.385926	1.41376
128	0.22	0.386	0.43	0.49		0.620423	0.10942	0.318162	0.31723		0.64862	0.317863	0.211917	0.492005
129	0.24	0.109	0.44	0.34		0.370516	0.304624	0.152317	0.749727		0.30556	0.238491	0.573214	1.28184
130	0.24	0.486	0.66	0.45		0.321923	0.384873	0.386	0.931067		0.389262	0.336169	0.305	0.875381
131	0.32	0.15	0.44	0.39		0.447407	1.18169	0.344944	0.92504		0.321923	0.338302	0.317851	0.444029
132	0.37	0.34	0.65	0.49		0.439729	0.458509	0.33645	0.211914		0.453138	0.547759	0.336159	1.20824
133	0.32	0.15	0.43	0.88		0.491175	0.302075	0.540935	0.211914		0.532772	0.712295	0.385905	0.687194
134	0.3	0.32	0.65	0.53		0.374579	0.10942	0.336452	0.476992		0.34001	0.336167	0.37134	0.10942
135	0.33	0.24	0.45	0.69		0.548741	0.320118	0.423824	0.152314		0.33603	1.25538	0.488808	0.449914
136	0.44	0.32	0.45	0.11		0.152278	0.105954	0.811993	0.492006		0.32826	0.10942	0.536092	0.456496
137	0.24	0.11	0.44	0.65		0.152278	0.387771	0.563496	0.152384		0.370516	0.387771	0.775847	0.386227
138	0.32	0.32	0.24	0.34		0.972476	0.109419	0.562959	0.427648		0.972476	0.328258	0.318392	0.492747
139	0.15	0.61	0.37	0.8		0.67206	0.211908	0.238497	0.318178		0.620423	0.476981	0.476995	0.318178
140	0.22	0.49	0.46	0.83		0.623019	0.808275	0.64554	0.10601		0.761391	0.38591	0.7486	0.51942
141	0.22	0.7	0.37	0.33		0.374579	0.304623	1.39368	0.457149		0.34001	0.336168	1.62231	0.390895
142	0.24	0.96	0.15	0.55		0.374579	0.243139	0.476995	1		0.386335	1.00065	0.811097	1
143	0.24	0.34	0.39	1.03		0.389262	0.633869	0.105957	0.586708		0.238404	0.336171	0.238497	0.304633
144	0.24	0.21	0.54	0.64		0.243119	0.218838	1.86262	0.423844		0.152278	0.243139	1.92491	0.573222
145	0.39	0.49	0.61	0.73		0.680761	0.152312	0.367298	0.437709		0.755771	0.328257	0.243147	0.715466
146	0.43	0.57	0.52	1		1.13943	0.243139	0.665032	0.456933		1.03962	0.320119	0.390727	1.27605
147	0.34	0.24	0.39	0.3		0.336451	0.218838	0.736234	0.456933		0.336451	1.11823	0.51925	0.437709
148	0.34	0.45	0.3	0.53		0.336451	0.218838	0.38616	0.152311		0.305624	0.692053	0.571383	0.304622
149	0.24	0.39	0.39	0.65		0.336451	0.109419	0.336452	0.109419		0.383246	0.486278	0.427549	0.304622
150	0.38	0.15	0.46	0.34		0.623226	0.368992	0.772322	0.45098		0.623226	0.384874	0.336452	0.531004
151	0.46	0.54	0.71	0.11		0.530625	0.105954	0.238497	0.633182		0.658955	0.335834	0.536088	0.450321
152	0.32	0.72	0.24	0.15		0.304624	0.304623	1.24748	0.152312		0.450321	0.536072	1.14975	0.437713
153	0.11	0.11	0.75	0.37		0.495011	0	0.152316	0.586701		0.491175	0.492183	0.423828	0.304621
154	0.34	0.11	0.15	0.68		0.565477	0.623225	0.619031	0.42381		0.620314	0.692052	0.45057	0.573182
155	0.37	0.53	0.98	0.11		0.390663	0.152312	0.52978	0.344934		0.238404	0.702658	0.437721	0.328257
156	0.44	0.62	1.01	0.21		0.572965	0.105954	0.53066	0.456941		0.610587	0.618234	0.385918	0.211914
157	0.11	0.24	0.39	0.21		0.243119	0.152312	0.305	0.586704		0.317716	0.423815	0.38616	0.450319
158	0.34	0.24	0.24	0.61		0.620423	0.321282	1.09974	0.344937		0.64862	0.328258	1.60097	0.486283
159	0.39	0.43	0.44	0.39		0.370516	0.338302	0.344945	1.10791		0.30556	0.615327	0.317874	0.818945
160	0.44	0.46	0.69	0.32		0.321923	0.338302	0.336453	0.211917		0.389262	0.320119	0.33618	0.476997
161	0.32	0.32	0.9	0.38		0.447407	0.60415	0.152317	0.317876		0.321923	0.850184	0.781456	0.715496
162	0.3	0.74	1	0.32		0.439729	0.387771	0.105958	0.692064		0.453138	0.338302	0.571386	1.05137
163	0.37	0.34	0.98	0.32		0.491175	0.451952	0.383251	0.304628		0.532772	0.865507	0.45695	0.45788
164	0.15	0.22	0.75	0.99		0.374579	0.109419	0.540972	0.30112		0.34001	0.152313	0.385924	0.368213
165	0.34	0.11	0.34	0.69		0.548741	0.384874	0.243147	0.493289		0.33603	0.837787	0.344945	0.665013
166	0.42	0.39	1.02	0.22		0.152278	0.642564	0.386161	0.344936		0.32826	0.750649	0.305	0.541722
167	0.11	0.15	0.91	0.32		0.152278	0.387771	1.7656	0.218839		0.370516	0.387771	1.16624	0.152314
168	0.46	0.24	0.44	0.49		0.972476	0.458508	0.541111	0.105957		0.972476	0.540925	1.20848	0.387028
169	0.11	0.61	0.7	0.15		0.67206	0.642564	0.367298	0.609381		0.620423	0.776628	0.317871	0.557264
170	0.34	0.49	0.3	0.74		0.623019	0.211909	0.864801	0.450321		0.761391	0.211909	0.476996	0.619094
171	0.34	0.49	0.38	0.49		0.374579	0.328258	0.540944	0.152314		0.34001	1.281	0.450339	0.547238
172	0.21	0.24	0.49	0.34		0.374579	0.302075	0.336193	0.390719		0.386335	0.373015	0.614336	0.69206
173	0.34	0.15	1	0.45		0.390716	0.623227	0.854733	0.632739		0.23849	0.949948	0.15232	0.659468
174	0.42	0.53	0.44	0.49		0.10942	0.338302	0.305	0.540978		0.344935	0.152312	0.319333	0.304631
175	0.11	0.39	0.93	0.39		0.843607	0.373015	0.679123	0.638213		0.532899	0.458508	0.319333	0.649249
176	0.46	0.45	0.65	0.882		0.54333	0.243139	0.609896	0.337344		0.344935	0.755106	0.318162	0.105957
177	0.32	0.24	0.22	0.489		0.321939	0.10942	0.105958	0.337344		0.323096	0.609249	0.105958	0.63336
178	0.34	0.34	0.38	0.32		0.344935	0.429005	1.17218	0.328259		0.10942	0.218839	0.304634	0.493217
179	0.11	0.37	0.49	0.15		0.423815	0.105954	0.319333	0.486282		0.540951	0.753516	0.319333	0.385918
180	0.34	0.39	0.3	0.55		0.495053	0.152312	0.530667	0.881748		0.305624	0.623227	0.336453	0.882216
181	0.37	0.24	0.39	0.53		0.486279	0.429005	0.243147	1.18143		0.794711	0.609249	0.109423	1.22441
182	0.44	0.33	0.49	0.11		0.38591	0.336169	0.109423	0.336177		0.38591	0.304624	0.152315	0.238496
183	0.305	0.24	0.15	0.15		0.390716	0.633871	0.67235	1.4122		0.23849	0.390716	1.00853	1.45884
184	0.457	0.37	0.34	0.52		0.340025	0.10942	0.529781	0.384032		0.459781	0.152312	0.243146	0.317865
185	0.46	0.39	0.3	0.54		0.374579	0.218839	0.383249	0.8665		0.54333	0.456936	0.742698	0.571901
186	0.24	0.46	0.32	0.44		0	0	1.05107	0.304628		0.323096	0.899853	0.632897	0.828452
187	0.44	0.34	0.32	0.71		0.374579	0.427061	0.913893	0.384034		0.389276	0.829274	1.08187	0.476992
188	0.32	0.11	0.37	0.34		0.340026	0.335834	0.54111	0.571904		0.321939	0.488376	0.752294	0.385925
189	0.15	0.37	0.57	0.46		0.305624	0.335834	0.450576	0.390722		0.243141	0.304623	0.571387	0.238501
190	0.3	0.24	0.81	0.69		0.152312	0.211907	0.427554	0.633361		0.105954	0.64507	0.492615	0.477001
191	0.45	0.15	0.34	0.38		0.336168	0	0.37134	0.10942		0.23849	0.546237	0.444702	0.47698
192	0.11	0.65	0.24	0.22		0.344936	1.02926	0.63275	0.23849		0.390716	0.437678	0.344944	0.609247
193	0.15	0.3	0.32	0.39		0.389276	0.328259	0.386161	0.320272		0.430365	0.829274	0.336173	0.659411
194	0.32	0.368	0.44	0.49		0.370516	0.335834	0.386161	0.807872		0.34001	0.476979	0.319333	0.38591
195	0.22	0.428	1.02	0		0.321923	0.23849	0.109423	0.320272		0.386335	0.546237	0.238494	0.152315
196	0.45	0.106	0.49	1.07		0.389262	0.366729	0.978395	0.336181		0.491175	0.456935	0.540937	0.489426
197	0.11	0	0.74	0.37		0.374579	0.10942	0.563506	0.320272		0.532772	0.218839	0.563506	0.372146
198	0.34	0.243	0.69	0.7		0.540839	0.382705	0.488819	0.211906		0.45031	0.152312	0.367303	0.344935
199	0.15	0.106	0.49	0.24		0.495012	0.317508	0.3051	1.10688		0.374579	0.152312	0.3	0.912274
200	0.11	0.24	0.34	0.22		0.389262	0.243139	0.3051	0.320272		0.430317	0.573188	0.3	0.47698
201	0.34	0.243	0.11	0.34		0.321923	0.371337	0.3051	0.38403		0.34001	0.457148	0.3	0.547167
202	0.15	0.106	0.71	0.46		0.105905	0.336449	0.3051	0.105957		0.105905	0.750193	0.3	0.238496
203	0.11	0.24	0.44	0.69		0.152278	0.384872	0.243148	0.540978		0.328259	0.542252	0.385926	0.304631
204	0.32	1	0.3	0.38		0.476808	0.446099	0.152317	0.638213		0.453138	0.105953	0.492615	0.649249
205	0.22	0.43	0.38	0.22		0.532772	0.542254	0.318162	0.337344		0.610587	0.619554	0.318162	0.105957
206	0.45	0.24	0.61	0.39		0.532772	1.13513	0.492615	0.337344		0.30556	1.09932	0.37134	0.63336
207	0.34	0.3	0.3	0.49		0.45031	0	0.105959	0.328259		0.453138	0.304623	0.385926	0.493217
208	0.42	0.42	0.43	0		0.34001	0.344936	0.318162	0.486282		0.152278	0.573186	0.211917	0.385918
209	0.11	0.32	0.67	1.07		0.152278	0.24314	0.152317	0.881748		0.328259	0.336165	0.573214	0.882216
210	0.46	0.45	0.37	0.37		0.476808	0.152311	0.386	1.18143		0.453138	0.529765	0.305	1.22441
211	0.32	0.44	1.05	0.7		0.152278	0.105953	0.344944	0.336177		0.243119	0.238489	0.317851	0.238496
212	0.22	0.21	0.44	0.24		0.540838	0	0.33645	1.4122		0.30556	0.152312	0.336159	1.45884
213	0.43	0.22	0.32	0.22		0.34001	0.321282	0.540935	0.384032		0.105905	0.64792	0.385905	0.317865
214	0.76	0.44	0.43	0.15		0.439729	0.105955	0.336452	0.8665		0.370516	0.109419	0.37134	0.571901
215	0.38	0.48	0.45	0.54		0.243119	0.373015	0.423824	0.304628		0	0.30119	0.488808	0.828452
216	0.32	0.15	0.71	0.92		0.152278	0.24314	0.811993	0.384034		0.238404	0.336172	0.536092	0.476992
217	0.11	0.32	0.24	1.07		0.54874	0.152313	0.563496	0.571904		0.648619	0.573197	0.775847	0.385925
218	0.3	0.39	0.39	0.34		1.13943	0.24314	0.562959	0.390722		1.03962	0.92603	0.318392	0.238501
219	0.34	0.32	0.44	0.49		0.336451	0.429006	0.238497	0.633361		0.336451	0.368993	0.476995	0.477001
220	0.38	0.15	0.71	0.32		0.336451	0.344935	0.64554	0.10942		0.305624	0.344935	0.7486	0.47698
221	0.15	0.39	0.38	0.3		0.336451	0.304626	1.39368	0.23849		0.383246	0.456938	1.62231	0.609247
222	0.11	0.24	0.33	0.54		0.623226	0.317867	0.476995	0.320272		0.623226	0.531834	0.811097	0.659411
223	0.43	0.15	0.11	0.44		0.530625	0.321282	0.105957	0.807872		0.658955	0.429006	0.238497	0.38591
224	0.37	0.15	0.34	0.52		0.304624	0.338303	1.86262	0.320272		0.450321	0.913877	1.92491	0.152315
225	0.44	0.24	0.15	0.71		0.495011	0.547759	0.367298	0.336181		0.491175	0.45195	0.243147	0.489426
226	0.24	0.48	0.11	0.49		0.565477	0.152312	0.665032	0.30272		0.620314	0.750647	0.390727	0.372146
227	0.39	0.22	0.71	0.37		0.390663	0.493871	0.736234	0.211906		0.238404	0.692576	0.51925	0.344935
228	0.37	0.38	0.44	0.74		0.572965	0.338302	0.38616	1.10688		0.610587	1.0064	0.571383	0.912274
229	0.15	0.11	0.71	0.37		0.243119	0.24314	0.336452	0.320272		0.317716	0.557264	0.427549	0.47698
230	0.22	0.219	0.24	0.33		0.620423	0.45195	0.772322	0.38403		0.64862	1.16439	0.336452	0.547167
231	0.22	0.386	0.75	0.53		0.370516	0.10942	0.238497	0.105957		0.30556	0.317863	0.536088	0.238496
232	0.24	0.109	0.15	0.15		0.321923	0.304624	1.24748	0.386936		0.389262	0.238491	1.14975	0.385918
233	0.24	0.486	0.98	0.39		0.447407	0.384873	0.152316	0.304628		0.321923	0.336169	0.423828	0.385918
234	0.32	0.15	1.01	0.66		0.439729	1.18169	0.619031	0.881747		0.453138	0.338302	0.45057	0.882214
235	0.37	0.34	0.39	0.24		0.491175	0.458509	0.52978	0.317866		0.532772	0.547759	0.437721	0.385914
236	0.32	0.15	0.24	0.32		0.374579	0.302075	0.53066	0.368114		0.34001	0.712295	0.385918	0.10942
237	0.3	0.32	0.44	0.38		0.548741	0.10942	0.311921	0.336172		0.33603	0.336167	0.38616	0.238493
238	0.33	0.24	0.69	1.1		0.152278	0.320118	1.09974	0.531192		0.32826	1.25538	1.60097	0.344937
239	0.44	0.32	0.9	0.44		0.152278	0.105954	0.344945	0.722232		0.370516	0.10942	0.317874	0.624435
240	0.24	0.11	1	0.96		0.972476	0.387771	0.336453	0.344937		0.972476	0.387771	0.33618	0.450322
241	0.32	0.32	0.98	0.49		0.67206	0.109419	0.152317	1.13978		0.620423	0.328258	0.781456	1.13484
242	0.15	0.61	0.75	0.34		0.623019	0.211908	0.105958	0.211916		0.761391	0.476981	0.571386	0.152315
243	0.22	0.49	0.34	0.45		0.374579	0.808275	0.383251	0		0.34001	0.38591	0.45695	0.336179
244	0.22	0.7	1.02	0.39		0.374579	0.304623	0.540972	0.328259		0.386335	0.336168	0.385924	0.493218
245	0.24	0.96	0.91	0.49		0.389262	0.243139	0.243147	0.486283		0.238404	1.00065	0.344945	0.105958
246	0.24	0.34	0.44	0.88		0.243119	0.633869	0.386161	0.875383		0.152278	0.336171	0.311921	0.689873
247	0.24	0.21	0.7	0.53		0.680761	0.218838	1.7656	0.43773		0.755771	0.243139	1.16624	0.423833
248	0.39	0.49	0.3	0.69		1.13943	0.152312	0.541111	0.961562		1.03962	0.328257	1.20848	1.44507
249	0.43	0.57	0.38	0.11		0.336451	0.243139	0.367298	0.38539		0.336451	0.320119	0.317871	0.318403
250	0.34	0.24	0.49	0.65		0.336451	0.218838	0.864801	0.109		0.305624	1.11823	0.476996	0.424
251	0.34	0.45	1	0.34		0.336451	0.218838	0.540944	0.949		0.383246	0.692053	0.450339	0.849
252	0.24	0.39	0.44	0.8		0.623226	0.109419	0.336193	0.557265		0.623226	0.486278	0.614336	0.318403
253	0.38	0.15	0.93	0.83		0.530625	0.368992	0.854733	0.665014		0.658955	0.384874	0.15232	0.665014
254	0.32	1	0.65	0.15		0.304624	0.105954	0.305	1.15214		0.450321	0.335834	0.319333	1.26484
255	0.22	0.43	0.22	0.54		0.495011	0.304623	0.679123	0.618097		0.491175	0.536072	0.319333	0.618097
256	0.45	0.24	0.38	0.92		0.565477	0	0.609896	0.426856		0.620314	0.492183	0.318162	0.31723
257	0.34	0.3	0.49	1.07		0.390663	0.623225	0.105958	1.22301		0.238404	0.692052	0.105958	1.41376
258	0.42	0.42	0.3	0.34		0.572965	0.152312	1.17218	0.31723		0.610587	0.702658	0.304634	0.492005
259	0.11	0.32	0.39	0.49		0.243119	0.105954	0.319333	0.749727		0.317716	0.618234	0.319333	1.28184
260	0.46	0.45	0.49	0.32		0.620423	0.152312	0.530667	0.931067		0.64862	0.423815	0.336453	0.875381
261	0.32	0.44	0.15	0.3		0.370516	0.321282	0.243147	0.92504		0.30556	0.328258	0.109423	0.444029
262	0.22	0.21	0.34	0.54		0.321923	0.338302	0.109423	0.211914		0.389262	0.615327	0.152315	1.20824
263	0.43	0.22	0.3	0.44		0.447407	0.338302	0.67235	0.211914		0.321923	0.320119	1.00853	0.687194
264	0.76	0.44	0.32	0.52		0.439729	0.60415	0.529781	0.476992		0.453138	0.850184	0.243146	0.10942
265	0.38	0.48	0.32	0.71		0.491175	0.387771	0.383249	0.152314		0.532772	0.338302	0.742698	0.449914
266	0.32	0.15	0.37	0.49		0.374579	0.451952	1.05107	0.492006		0.34001	0.865507	0.632897	0.456496
267	0.11	0.32	0.57	0.37		0.548741	0.109419	0.913893	0.152384		0.33603	0.152313	1.08187	0.386227
268	0.3	0.39	0.81	0.74		0.152278	0.384874	0.54111	0.427648		0.32826	0.837787	0.752294	0.492747
269	0.34	0.32	0.34	0.37		0.152278	0.642564	0.450576	0.318178		0.370516	0.750649	0.571387	0.318178
270	0.38	0.15	0.24	0.33		0.972476	0.387771	0.427554	0.10601		0.972476	0.387771	0.492615	0.51942
271	0.15	0.39	0.32	0.53		0.67206	0.458508	0.37134	0.457149		0.620423	0.540925	0.444702	0.390895
272	0.11	0.24	0.44	0.15		0.623019	0.642564	0.63275	1		0.761391	0.776628	0.344944	1
273	0.43	0.15	1.02	0.39		0.374579	0.211909	0.386161	0.586708		0.34001	0.211909	0.336173	0.304633
274	0.37	0.15	0.49	0.66		0.374579	0.328258	0.386161	0.423844		0.386335	1.281	0.319333	0.573222
275	0.44	0.24	0.74	0.24		0.390716	0.302075	0.109423	0.437709		0.23849	0.373015	0.238494	0.715466
276	0.24	0.48	0.69	0.32		0.10942	0.623227	0.978395	0.456933		0.344935	0.949948	0.540937	1.27605
277	0.39	0.22	0.49	0.38		0.843607	0.338302	0.563506	0.456933		0.532899	0.152312	0.563506	0.437709
278	0.37	0.38	0.34	1.1		0.54333	0.373015	0.488819	0.152311		0.344935	0.458508	0.367303	0.304622
279	0.15	0.11	0.37	0.44		0.321939	0.243139	0.772321	0.109419		0.323096	0.755106	0.336452	0.304622
280	0.22	0.219	0.71	0.96		0.344935	0.10942	0.772321	0.45098		0.10942	0.609249	0.336452	0.531004
281	0.22	0.386	0.43	0.49		0.423815	0.429005	0.105955	0.633182		0.540951	0.218839	0.238493	0.450321
282	0.24	0.109	0.44	0.34		0.495053	0.105954	0.665031	0.152312		0.305624	0.753516	0.390724	0.437713
283	0.24	0.486	0.66	0.45		0.486279	0.152312	0.367295	0.586701		0.794711	0.623227	0.243145	0.304621
284	0.32	0.15	0.44	0.39		0.38591	0.429005	0.86479	0.42381		0.38591	0.609249	0.476989	0.573182
285	0.37	0.34	0.65	0.49		0.390716	0.336169	0.540937	0.344934		0.23849	0.304624	0.450333	0.328257
286	0.32	0.15	0.43	0.88		0.340025	0.633871	0.336452	0.456941		0.459781	0.390716	0.367296	0.211914
287	0.3	0.32	0.65	0.53		0.374579	0.10942	0.386161	0.586704		0.54333	0.152312	0.318162	0.450319
288	0.33	0.24	0.45	0.69		0	0.218839	0.529776	0.344937		0.323096	0.456936	0.243146	0.486283
289	0.44	0.32	0.45	0.11		0.374579	0	0.91389	1.10791		0.389276	0.899853	1.08187	0.818945
290	0.24	0.11	0.44	0.65		0.340026	0.427061	0.736248	0.211917		0.321939	0.829274	0.519259	0.476997
291	0.32	0.32	0.24	0.34		0.305624	0.335834	0.386161	0.317876		0.243141	0.488376	0.571385	0.715496
292	0.15	0.61	0.37	0.8		0.152312	0.335834	0.336452	0.692064		0.105954	0.304623	0.427552	1.05137
293	0.22	0.49	0.46	0.83		0.336168	0.211907	0.385921	0.304628		0.23849	0.64507	0.211914	0.45788
294	0.22	0.7	0.37	0.33		0.344936	0	0.609896	0.30112		0.390716	0.546237	0.318162	0.368213
295	0.24	0.96	0.15	0.55		0.389276	1.02926	0.679114	0.493289		0.430365	0.437678	0.319333	0.665013
296	0.24	0.34	0.39	1.03		0.370516	0.328259	0.109423	0.344936		0.34001	0.829274	0.38616	0.541722
297	0.24	0.21	0.54	0.64		0.321923	0.335834	0.383248	0.218839		0.386335	0.476979	0.546624	0.152314
298	0.39	0.49	0.61	0.73		0.389262	0.23849	0.563486	0.105957		0.491175	0.546237	0.635728	0.387028
299	0.43	0.57	0.52	1		0.374579	0.366729	0.311921	0.609381		0.532772	0.456935	0.319333	0.557264
300	0.34	0.24	0.39	0.3		0.540839	0.10942	0.105953	0.450321		0.45031	0.218839	0.105953	0.619094
301	0.34	0.45	0.3	0.53		0.495012	0.382705	0.319333	0.152314		0.374579	0.152312	0.319333	0.547238
302	0.24	0.39	0.39	0.65		0.389262	0.317508	0.530649	0.390719		0.430317	0.152312	1.38412	0.69206
303	0.38	0.15	0.46	0.34		0.321923	0.243139	0.105955	0.632739		0.34001	0.573188	0.238493	0.659468
304	0.46	0.54	0.71	0.11		0.105905	0.371337	0.665031	0.386936		0.105905	0.457148	0.390724	0.385918
305	0.32	0.72	0.24	0.15		0.340025	0.336449	0.367295	0.304628		0.439834	0.750193	0.243145	0.385918
306	0.11	0.11	0.75	0.37		0.565622	0.152312	0.86479	0.881747		0.386388	0.450317	0.476989	0.882214
307	0.34	0.11	0.15	0.68		0.10942	0.530265	0.540937	0.317866		0.486279	0.749537	0.450333	0.385914
308	0.37	0.53	0.98	0.11		0.23849	0.299308	0.336452	0.368114		0.423815	0.152312	0.367296	0.10942
309	0.44	0.62	1.01	0.21		0.152	0.105955	0.386161	0.336172		0.219	0.344932	0.318162	0.238493
310	0.11	0.24	0.39	0.21		0.386388	0.109419	0.529776	0.531192		0.491269	0.317509	0.243146	0.344937
311	0.34	0.24	0.24	0.61		0.370572	0.492183	0.91389	0.722232		0.813819	1.18571	1.08187	0.624435
312	0.39	0.43	0.44	0.39		0.322	0.436601	0.736248	0.344937		0.566	0.423814	0.519259	0.450322
313	0.44	0.46	0.69	0.32		0.105954	0.152312	0.386161	1.13978		0.548824	0.423814	0.571385	1.13484
314	0.32	0.32	0.9	0.38		0.389275	0.238489	0.336452	0.211916		0.24314	0.382704	0.427552	0.152315
315	0.3	0.74	1	0.32		0.38591	0.925115	0.385921	0		0.24314	0.818264	0.211914	0.336179
316	0.37	0.34	0.98	0.32		0.632734	0.152312	0.609896	0.328259		0.68987	0.486279	0.318162	0.493218
317	0.15	0.22	0.75	0.99		1.17929	0.238489	0.679114	0.486283		1.17929	0.978213	0.319333	0.105958
318	0.34	0.11	0.34	0.69		0.340025	0.105953	0.109423	0.875383		0.459781	0.486279	0.38616	0.689873
319	0.42	0.39	1.02	0.22		0.374579	0.328259	0.383248	0.43773		0.54333	0.61821	0.546624	0.423833
320	0.11	0.15	0.91	0.32		0.105954	0.366729	0.563486	0.961562		0.243139	0.24314	0.635728	1.44507
321	0.46	0.24	0.44	0.49		0.389275	0.105953	0.305	0.38539		0.548824	0.536071	0.319333	0.318403
322	0.11	0.61	0.7	0.15		0.344935	0.10942	0.105953	0.109		0.10942	0.547099	0.105953	0.424
323	0.34	0.49	0.3	0.74		0.38591	0.450321	0.319333	0.949		0.38591	0.672333	0.319333	0.849
324	0.34	0.49	0.38	0.49		0.486279	0.10942	0.530649	0.557265		0.794711	0.476979	1.38412	0.318403
325	0.21	0.24	0.49	0.34		0.340025	0.427061	0.243148	0.665014		0.439834	0.632734	0.385926	0.665014
326	0.34	0.15	1	0.45		0.565622	0	0.152317	1.15214		0.386388	0.318682	0.492615	1.26484
327	0.42	0.53	0.44	0.49		0.10942	0.211914	0.318162	0.618097		0.486279	0.536082	0.318162	0.618097
328	0.11	0.39	0.93	0.39		0.23849	0.335835	0.492615	0.426856		0.423815	0.31751	0.37134	0.301723
329	0.46	0.45	0.65	0.882		0.152	0.211914	0.105959	1.22301		0.219	0.304628	0.385926	1.41376
330	0.32	0.24	0.22	0.489		0.386388	0.318682	0.318162	0.31723		0.491269	0.218839	0.211917	0.492005
331	0.34	0.34	0.38	0.32		0.370572	0.218839	0.152317	0.749727		0.813819	0.385918	0.573214	1.28184
332	0.11	0.37	0.49	0.15		0.322	0.152312	0.386	0.931067		0.566	0.729419	0.305	0.875381
333	0.34	0.39	0.3	0.55		0.105954	0.152312	0.344944	0.92504		0.548824	0.829275	0.317851	0.444029
334	0.37	0.24	0.39	0.53		0.389275	0.382704	0.33645	0.211914		0.24314	0.644375	0.336159	1.20824
335	0.44	0.33	0.49	0.11		0.38591	0.632734	0.540935	0.211914		0.24314	0.450321	0.385905	0.687194
336	0.305	0.24	0.15	0.15		0.632734	0.427061	0.336452	0.476992		0.68987	0.692052	0.37134	0.10942
337	0.457	0.37	0.34	0.52		1.17929	0.978213	0.423824	0.152314		1.17929	0.304623	0.488808	0.449914
338	0.46	0.39	0.3	0.54		0.340025	1.07261	0.811993	0.492006		0.459781	0.335834	0.536092	0.456496
339	0.24	0.46	0.32	0.44		0.374579	0.218839	0.563496	0.152384		0.54333	0.437711	0.775847	0.386227
340	0.44	0.34	0.32	0.71		0.105954	0.23849	0.562959	0.427648		0.243139	0.656518	0.318392	0.492747
341	0.32	0.11	0.37	0.34		0.389275	0	0.238497	0.318178		0.548824	0.390716	0.476995	0.318178
342	0.15	0.37	0.57	0.46		0.344935	0.23849	0.64554	0.10601		0.10942	1.18571	0.7486	0.51942
343	0.3	0.24	0.81	0.69		0.38591	0.540924	1.39368	0.457149		0.38591	0.843606	1.62231	0.390895
344	0.45	0.15	0.34	0.38		0.486279	0.335834	0.476995	1		0.794711	1.1131	0.811097	1
345	0.11	0.65	0.24	0.22		0.390716	0.385619	0.105957	0.586708		0.23849	1.38372	0.238497	0.304633
346	0.15	0.3	0.32	0.39		0.10942	0.540716	1.86262	0.423844		0.344935	1.14732	1.92491	0.573222
347	0.32	0.368	0.44	0.49		0.843607	0.317508	0.367298	0.437709		0.532899	0.773288	0.243147	0.715466
348	0.22	0.428	1.02	0		0.54333	0.450104	0.665032	0.456933		0.344935	0.905558	0.390727	1.27605
349	0.45	0.106	0.49	1.07		0.321939	0.335834	0.736234	0.456933		0.323096	0.301206	0.51925	0.437709
350	0.11	0	0.74	0.37		0.344935	0.382705	0.38616	0.152311		0.10942	0.24314	0.571383	0.304622
351	0.34	0.243	0.69	0.7		0.423815	0.749535	0.336452	0.109419		0.540951	0.47698	0.427549	0.304622
352	0.15	0.106	0.49	0.24		0.495053	0.382705	0.772322	0.45098		0.305624	0.71547	0.336452	0.531004
353	0.11	0.24	0.34	0.22		0.486279	0.328259	0.238497	0.633182		0.794711	1.13943	0.536088	0.450321
354	0.46	0.54	0.37	0.33		0.38591	0.385619	1.24748	0.152312		0.38591	0.56311	1.14975	0.437713
355	0.32	0.72	0.71	0.55		0.390716	0.21884	0.152316	0.586701		0.23849	0.450321	0.423828	0.304621
356	0.11	0.11	0.43	1.03		0.340025	0.382704	0.619031	0.42381		0.459781	0.729418	0.45057	0.573182
357	0.34	0.11	0.44	0.64		0.374579	0.152311	0.52978	0.344934		0.54333	0.423812	0.437721	0.328257
358	0.37	0.53	0.66	0.73		0.439729	0.105953	0.53066	0.456941		0.152278	0.152311	0.385918	0.211914
359	0.44	0.62	0.44	1		0.34001	0.573186	0.305	0.586704		0.389262	1.69322	0.38616	0.450319
360	0.11	0.24	0.65	0.3		0.386335	0.243139	1.09974	0.344937		0.532772	0.21884	1.60097	0.486283
361	0.34	0.24	0.43	0.53		0.218839	0.243139	0.344945	1.10791		0.386335	0.42706	0.317874	0.818945
362	0.39	0.43	0.65	0.65		0.34001	0.60415	0.336453	0.211917		0	0.850182	0.33618	0.476997
363	0.44	0.46	0.45	0.34		0.152278	0.321282	0.152317	0.317876		0.152278	0.328258	0.781456	0.715496
364	0.32	0.32	0.45	0.11		0.152278	0.338302	0.105958	0.692064		0.328259	0.615322	0.571386	1.05137
365	0.3	0.74	0.44	0.15		0.476808	0.338302	0.383251	0.304628		0.453138	0.320118	0.45695	0.45788
366	0.37	0.34	0.24	0.37		0.532772	0.451949	0.540972	0.30112		0.610587	0.865497	0.385924	0.368213
367	0.15	0.22	0.37	0.68		0.532772	0.38777	0.243147	0.493289		0.30556	0.338302	0.344945	0.665013
368	0.34	0.11	0.46	0.11		0.45031	0.109419	0.386161	0.344936		0.453138	0.152311	0.305	0.541722
369	0.42	0.39	0.37	0.21		0.34001	0.384872	1.7656	0.218839		0.152278	0.837783	1.16624	0.152314
370	0.11	0.15	0.15	0.21		0.152278	0.642564	0.541111	0.105957		0.328259	0.750643	1.20848	0.387028
371	0.46	0.24	0.39	0.61		0.476808	0.38777	0.367298	0.609381		0.453138	0.38777	0.317871	0.557264
372	0.11	0.61	0.54	0.39		0.152278	0.458507	0.864801	0.450321		0.243119	0.540922	0.476996	0.619094
373	0.34	0.49	0.61	0.32		0.540838	0.105954	0.540944	0.152314		0.30556	0.243141	0.450339	0.547238
374	0.34	0.49	0.52	0.38		0.34001	0.438504	0.336193	0.390719		0.105905	0.52977	0.614336	0.69206
375	0.21	0.24	0.39	0.32		0.439729	0.320118	0.854733	0.632739		0.370516	0.493872	0.15232	0.659468
376	0.34	0.15	0.3	0.32		0.243119	0.619557	0.305	0.540978		0	0.753111	0.319333	0.304631
377	0.42	0.53	0.39	0.99		0.152278	0.437713	0.679123	0.638213		0.238404	0.619579	0.319333	0.649249
378	0.11	0.39	0.46	0.69		0.54874	0.338302	0.609896	0.337344		0.648619	0.304625	0.318162	0.105957
379	0.46	0.45	0.3	0.22		0	0.152312	0.105958	0.337344		0.323096	0.875379	0.105958	0.63336
380	0.32	0.24	0.38	0.32		0.374579	0.338302	1.17218	0.328259		0.389276	0.450324	0.304634	0.493217
381	0.34	0.34	0.61	0.49		0.340026	0.321282	0.319333	0.486282		0.321939	0.304625	0.319333	0.385918
382	0.11	0.37	0.3	0.15		0.305624	0.373016	0.530667	0.881748		0.243141	0.304625	0.336453	0.882216
383	0.34	0.39	0.43	0.74		0.152312	0.320119	0.243147	1.18143		0.105954	0.152313	0.109423	1.22441
384	0.37	0.24	0.67	0.49		0.336168	0.429006	0.109423	0.336177		0.23849	0.60925	0.152315	0.238496
385	0.44	0.33	0.37	0.34		0.344936	0.746052	0.67235	1.4122		0.390716	0.875376	1.00853	1.45884
386	0.305	0.24	1.05	0.45		0.389276	0.10942	0.529781	0.384032		0.430365	0.60925	0.243146	0.317865
387	0.457	0.37	0.44	0.49		0.370516	0.105955	0.383249	0.8665		0.34001	0.328259	0.742698	0.571901
388	0.46	0.39	0.32	0.39		0.321923	0.429006	1.05107	0.304628		0.386335	0.218839	0.632897	0.828452
389	0.24	0.46	0.43	0.882		0.389262	0.451952	0.913893	0.384034		0.491175	0.24314	1.08187	0.476992
390	0.44	0.34	0.45	0.489		0.374579	0.152313	0.54111	0.571904		0.532772	0.62323	0.752294	0.385925
391	0.32	0.11	0.71	0.32		0.540839	0.338302	0.450576	0.390722		0.45031	0.692578	0.571387	0.238501
392	0.15	0.37	0.24	0.15		0.495012	0.320119	0.427554	0.633361		0.374579	0.21191	0.492615	0.477001
393	0.3	0.24	0.39	0.55		0.389262	0.765937	0.37134	0.10942		0.430317	0.48628	0.444702	0.47698
394	0.45	0.15	0.44	0.53		0.321923	0.63387	0.63275	0.23849		0.34001	0.390717	0.344944	0.609247
395	0.11	0.65	0.71	0.11		0.105905	0.10942	0.386161	0.320272		0.105905	0.152313	0.336173	0.659411
396	0.15	0.3	0.38	0.15		0.389262	0.48628	0.386161	0.807872		0.238404	0.572466	0.319333	0.38591
397	0.32	0.368	0.33	0.52		0.243119	0.218839	0.109423	0.320272		0.152278	0.456937	0.238494	0.152315
398	0.22	0.428	0.11	0.54		0.680761	0	0.978395	0.336181		0.755771	0.49008	0.540937	0.489426
399	0.45	0.106	0.34	0.44		0.439729	0.70384	0.563506	0.320272		0.152278	0.336167	0.563506	0.372146
400	0.11	0	0.15	0.71		0.34001	0.387771	0.488819	0.211906		0.389262	0.429004	0.367303	0.344935
401						0.386335	0.651241	0.3051	1.10688		0.532772	1.18169	0.3	0.912274
402						0.218839	0.387771	0.3051	0.320272		0.386335	0.429004	0.3	0.47698
403						0.34001	0.823351	0.3051	0.38403		0	0.105954	0.3	0.547167
404						0.152278	0.52045	0.3051	0.105957		0.152278	0.344934	0.3	0.238496

## Sheet: Figure 3e
Expt. 1	Samples	GD	Eµ - 3'Eα		Expt. 2	Samples	GD	Eµ - 3'Eα
	445.3.11-1A	3.8232	0.943962			445.3.11-3A	3.86674	0.783075
		3.54953	0.654565				4.02636	0.69812
	445.3.11-1B	2.69479	0.896983			445.3.11-3B	4.06152	0.46449
		3.15023	0.826792				2.53815	0.873892
	445.3.11-2A	3.3877	0.879674			445.3.11-4A	4.91427	0.497226
		3.06293	1.01884				3.52722	0.622674
	445.3.11-2B	3.8141	0.86368			445.3.11-4B	5.95378	0.609988
		3.45237	0.947248				4.94329	0.77846
	VH 14-2 Pr KO.1_1A	3.01513	0.846174			VH 14-2 Pr KO.1_2A	3.08198	0.481331
		3.02936	0.947262				4.86113	0.531084
	VH 14-2 Pr KO.1_1B	2.27286	0.466875			VH 14-2 Pr KO.1_2B	2.77084	0.365744
		2.02319	0.343446				3.5249	0.391062
	VH 14-2 Pr KO.2_1A	2.06341	0.724881			VH 14-2 Pr KO.2_2A	2.50778	0.476451
		2.3789	0.671378				2.25219	0.49796
	VH 14-2 Pr KO.2_1B	2.50571	0.582183			VH 14-2 Pr KO.2_2B	5.54512	0.484065
		2.55157	0.720781				2.33806	0.481871
	F.6_CBE KO.1_1A	4.37166	0.101176			F.6_CBE KO.1_2A	6.58105	0.127056
		4.45486	0.181537				5.55127	0.177277
	F.6_CBE KO.1_1B	5.03929	0.199099			F.6_CBE KO.1_2B	6.85564	0.122518
		5.10603	0.266389				5.18251	0.196596
	F.6_CBE KO.2_1A	3.85748	0.335858			F.6_CBE KO.2_2A	5.56282	0.185946
		3.535	0.258344				4.51418	0.168571
	F.6_CBE KO.2_1B	4.3715	0.240569			F.6_CBE KO.2_2B	5.97789	0.180391
		5.44846	0.313389				5.27093	0.268592
	EVH1 KO.1_1A	2.68568	0.365875			EVH1 KO.1_2A	5.57975	0.285288
		3.73358	0.505033				3.94561	0.195084
	EVH1 KO.1_1B	3.97441	0.291983			EVH1 KO.1_2B	5.38678	0.328683
		2.20874	0.218892				4.90823	0.307515
	EVH1 KO.2_1A	4.77059	0.337002			EVH1 KO.2_2A	6.23939	0.153051
		4.31347	0.278765				4.81433	0.194855
	EVH1 KO.2_1B	4.73885	0.147245			EVH1 KO.2_2B	5.85454	0.134543
		5.18283	0.0926218				4.42551	0.168761
	EVH1 KO.3_1A	1.79611	0.396965
		1.57094	0.53211
	EVH1 KO.3_1B	1.50225	0.819065
		1.59786	0.612903

[truncated: 14 more sheets: Figure 3f, Figure 4b, Figure 4f-h, Figure 4i-k, Figure 6e & 6f, Figure 7d, Figure 7e, Figure 8b, Figure 8c, Gel Images, Suppl. Fig. 2b, Supp fig 2d, Suppl. Fig. 3g, Supp. Fig 8c & 8d]
